# Supplementary material for: Cis-epistasis at the LPA locus and risk of cardiovascular diseases
Source: Cardiovasc Res. 2021 Apr 20;118(4):1088–102. doi: 10.1093/cvr/cvab136 (PMC8930071; doi:10.1093/cvr/cvab136)
Supplement: cvab136_Supplementary_Data [file cvab136_supplementary_data.zip]

Archive with 2 entries (2 files):
- supp_tables_3_4_5_14.xlsx
- supplementary_methods_cardiovascular_research_ref.pdf
