# Supplementary material for: Cis-epistasis at the LPA locus and risk of cardiovascular diseases
Source: Cardiovasc Res. 2021 Apr 20;118(4):1088–102. doi: 10.1093/cvr/cvab136 (PMC8930071; doi:10.1093/cvr/cvab136)
Supplement: cvab136_Supplementary_Data [file cvab136_supplementary_data.zip › supp_tables_3_4_5_14.xlsx]

## Sheet: ST3
Supplementary Table 3.
Prioritization for lead pair rs1800769-rs9458001 epistasis based on LD and summary statistics on CAD risk
Pos on chr6 (hg19)		SNP1 (SNP1ext)	SNP2 (SNP2ext)	LD (r2) for the extended proxies		intra-pair LD (r2) between SNP1ext and SNP2ext	MAF		model		Effect size and p-value of epistasis (meta-analysis of 10 studies)
SNP1ext	SNP2ext			SNP1ext-rs1800769	SNP2ext-rs9458001		SNP1ext	SNP2ext	model_SNP1ext	model_SNP2ext	Odds ratio	low 95% CI	high 95% CI	P (meta)
161085267	161115999	rs1800769	rs9458001	1	1	0.0159658	0.129288	0.254617	dos	dos	1.41674	1.29133	1.55433	1.75e-13
161085120	161118577	rs2315129	rs9458005	0.988399	1	0.0167914	0.130607	0.254617	dos	dos	1.4078	1.28549	1.54174	1.63e-13
161085267	161118577	rs1800769	rs9458005	1	1	0.0159658	0.129288	0.254617	dos	dos	1.41461	1.28987	1.5514	1.78e-13
161085120	161115999	rs2315129	rs9458001	0.988399	1	0.0167914	0.130607	0.254617	dos	dos	1.40923	1.28632	1.54387	1.73e-13
161088918	161118577	rs783149	rs9458005	0.988399	1	0.0167914	0.130607	0.254617	dos	dos	1.41127	1.28804	1.54629	1.47e-13
161088918	161115999	rs783149	rs9458001	0.988399	1	0.0167914	0.130607	0.254617	dos	dos	1.41005	1.28643	1.54555	2.13e-13
161082461	161118577	rs1652507	rs9458005	0.976669	1	0.0172764	0.129288	0.254617	dos	dos	1.38189	1.25533	1.5212	4.1e-11
160985035	161118577	rs9365172	rs9458005	0.910118	1	0.017966	0.134565	0.254617	dos	dos	1.39721	1.27495	1.5312	8.13e-13
161082461	161115999	rs1652507	rs9458001	0.976669	1	0.0172764	0.129288	0.254617	dos	dos	1.38082	1.25372	1.52081	5.77e-11
160989288	161118577	rs9355291	rs9458005	0.921911	1	0.0188113	0.135884	0.254617	dos	dos	1.39434	1.27253	1.5278	1.02e-12
160985035	161115999	rs9365172	rs9458001	0.910118	1	0.017966	0.134565	0.254617	dos	dos	1.39468	1.27213	1.52905	1.35e-12
161023491	161118577	rs35499210	rs9458005	0.976669	1	0.0172764	0.129288	0.254617	dos	dos	1.39893	1.27649	1.53313	6.8e-13
160989288	161115999	rs9355291	rs9458001	0.921911	1	0.0188113	0.135884	0.254617	dos	dos	1.39183	1.26973	1.52567	1.69e-12
161017993	161118577	rs9355296	rs9458005	0.976669	1	0.0172764	0.129288	0.254617	dos	dos	1.395	1.27305	1.52862	9.84e-13
161023491	161115999	rs35499210	rs9458001	0.976669	1	0.0172764	0.129288	0.254617	dos	dos	1.39676	1.27401	1.53135	1.08e-12
161016666	161118577	rs34747443	rs9458005	0.953317	1	0.0169389	0.126649	0.254617	dos	dos	1.39415	1.27235	1.52761	1.05e-12
161085120	161111686	rs2315129	rs59872631	0.988399	0.98624	0.017715	0.130607	0.257256	dos	dos	1.39356	1.27269	1.52591	7.54e-13
161085120	161111186	rs2315129	rs112716402	0.988399	0.883763	0.0159352	0.130607	0.240106	dos	dos	1.38156	1.26375	1.51035	1.18e-12
161088918	161111186	rs783149	rs112716402	0.988399	0.883763	0.0159352	0.130607	0.240106	dos	dos	1.38588	1.26703	1.51588	9.78e-13
161085267	161111186	rs1800769	rs112716402	1	0.883763	0.0150727	0.129288	0.240106	dos	dos	1.38695	1.26692	1.51836	1.42e-12
161014107	161118577	rs13198987	rs9458005	0.932434	1	0.0192756	0.134565	0.254617	dos	dos	1.38883	1.26812	1.52104	1.44e-12
161085267	161111686	rs1800769	rs59872631	1	0.98624	0.0168776	0.129288	0.257256	dos	dos	1.39849	1.27535	1.53352	9.91e-13
161017993	161115999	rs9355296	rs9458001	0.976669	1	0.0172764	0.129288	0.254617	dos	dos	1.39362	1.27131	1.5277	1.42e-12
160985035	161111186	rs9365172	rs112716402	0.910118	0.883763	0.0170248	0.134565	0.240106	dos	dos	1.37501	1.25685	1.50427	3.74e-12
161016666	161115999	rs34747443	rs9458001	0.953317	1	0.0169389	0.126649	0.254617	dos	dos	1.39188	1.26979	1.52572	1.68e-12
161014107	161115999	rs13198987	rs9458001	0.932434	1	0.0192756	0.134565	0.254617	dos	dos	1.3868	1.26575	1.51942	2.26e-12
161082461	161111186	rs1652507	rs112716402	0.976669	0.883763	0.0165729	0.129288	0.240106	dos	dos	1.35977	1.23751	1.49411	1.62e-10
161085120	161111406	rs2315129	rs7747378	0.988399	0.979465	0.018179	0.130607	0.258575	dos	dos	1.37873	1.26157	1.50678	1.36e-12
161082461	161111686	rs1652507	rs59872631	0.976669	0.98624	0.018175	0.129288	0.257256	dos	dos	1.36821	1.24275	1.50635	1.67e-10
161085267	161111406	rs1800769	rs7747378	1	0.979465	0.0173361	0.129288	0.258575	dos	dos	1.3832	1.2639	1.51377	1.8e-12
160989288	161111186	rs9355291	rs112716402	0.921911	0.883763	0.0179074	0.135884	0.240106	dos	dos	1.37186	1.25418	1.50058	4.87e-12
161088918	161111406	rs783149	rs7747378	0.988399	0.979465	0.018179	0.130607	0.258575	dos	dos	1.38162	1.26352	1.51075	1.33e-12
160985035	161111686	rs9365172	rs59872631	0.910118	0.98624	0.0189374	0.134565	0.257256	dos	dos	1.38235	1.26144	1.51484	4.11e-12
161085120	161111113	rs2315129	rs7767705	0.988399	0.972472	0.017715	0.130607	0.257256	dos	dos	1.37716	1.26006	1.50514	1.68e-12
161088918	161111686	rs783149	rs59872631	0.988399	0.98624	0.017715	0.130607	0.257256	dos	dos	1.39175	1.27036	1.52473	1.25e-12
160985035	161111406	rs9365172	rs7747378	0.910118	0.979465	0.019425	0.134565	0.258575	dos	dos	1.37195	1.25436	1.50057	4.62e-12
161085267	161111113	rs1800769	rs7767705	1	0.972472	0.0168776	0.129288	0.257256	dos	dos	1.38213	1.26287	1.51266	2.08e-12
161088918	161111113	rs783149	rs7767705	0.988399	0.972472	0.017715	0.130607	0.257256	dos	dos	1.38063	1.26257	1.50973	1.53e-12
161085120	161109902	rs2315129	rs9457999	0.988399	0.965748	0.018179	0.130607	0.258575	dos	dos	1.37741	1.26016	1.50556	1.73e-12
161085267	161109902	rs1800769	rs9457999	1	0.965748	0.0173361	0.129288	0.258575	dos	dos	1.38264	1.26323	1.51335	2.06e-12
160985035	161111113	rs9365172	rs7767705	0.910118	0.972472	0.0189374	0.134565	0.257256	dos	dos	1.37085	1.25331	1.49942	5.34e-12
161023491	161111186	rs35499210	rs112716402	0.976669	0.883763	0.0165729	0.129288	0.240106	dos	dos	1.37525	1.25709	1.50451	3.61e-12
161082461	161111406	rs1652507	rs7747378	0.976669	0.979465	0.0186262	0.129288	0.258575	dos	dos	1.35424	1.23284	1.4876	2.48e-10
161088918	161109902	rs783149	rs9457999	0.988399	0.965748	0.018179	0.130607	0.258575	dos	dos	1.38078	1.2626	1.51002	1.58e-12
161023491	161111686	rs35499210	rs59872631	0.976669	0.98624	0.018175	0.129288	0.257256	dos	dos	1.38539	1.26423	1.51816	2.93e-12
160989288	161111686	rs9355291	rs59872631	0.921911	0.98624	0.019793	0.135884	0.257256	dos	dos	1.37963	1.25916	1.51162	5.08e-12
160985035	161109902	rs9365172	rs9457999	0.910118	0.965748	0.019425	0.134565	0.258575	dos	dos	1.37148	1.25376	1.50025	5.23e-12
161082461	161111113	rs1652507	rs7767705	0.976669	0.972472	0.018175	0.129288	0.257256	dos	dos	1.3532	1.23182	1.48653	2.82e-10
160989288	161111406	rs9355291	rs7747378	0.921911	0.979465	0.0202855	0.135884	0.258575	dos	dos	1.36894	1.25181	1.49703	5.94e-12
161082461	161109902	rs1652507	rs9457999	0.976669	0.965748	0.0186262	0.129288	0.258575	dos	dos	1.35281	1.23138	1.48622	3.02e-10
160989288	161111113	rs9355291	rs7767705	0.921911	0.972472	0.019793	0.135884	0.257256	dos	dos	1.36786	1.25077	1.4959	6.84e-12
161017993	161111186	rs9355296	rs112716402	0.976669	0.883763	0.0165729	0.129288	0.240106	dos	dos	1.37074	1.2531	1.49942	5.64e-12
161017993	161111686	rs9355296	rs59872631	0.976669	0.98624	0.018175	0.129288	0.257256	dos	dos	1.38108	1.26045	1.51325	4.4e-12
161016666	161111186	rs34747443	rs112716402	0.953317	0.883763	0.0163478	0.126649	0.240106	dos	dos	1.37061	1.25308	1.49917	5.5e-12
161023491	161111406	rs35499210	rs7747378	0.976669	0.979465	0.0186262	0.129288	0.258575	dos	dos	1.37214	1.25456	1.50074	4.47e-12
160989288	161109902	rs9355291	rs9457999	0.921911	0.965748	0.0202855	0.135884	0.258575	dos	dos	1.3685	1.25125	1.49675	6.69e-12
161014107	161111186	rs13198987	rs112716402	0.932434	0.883763	0.0185242	0.134565	0.240106	dos	dos	1.36672	1.25006	1.49426	6.74e-12
161016666	161111686	rs34747443	rs59872631	0.953317	0.98624	0.0178024	0.126649	0.257256	dos	dos	1.38058	1.26006	1.51262	4.52e-12
161023491	161111113	rs35499210	rs7767705	0.976669	0.972472	0.018175	0.129288	0.257256	dos	dos	1.37112	1.25358	1.49968	5.12e-12
161014107	161111686	rs13198987	rs59872631	0.932434	0.98624	0.02023	0.134565	0.257256	dos	dos	1.37556	1.25605	1.50645	6.17e-12
161023491	161109902	rs35499210	rs9457999	0.976669	0.965748	0.0186262	0.129288	0.258575	dos	dos	1.3718	1.25409	1.50056	4.98e-12
161017993	161111406	rs9355296	rs7747378	0.976669	0.979465	0.0186262	0.129288	0.258575	dos	dos	1.36775	1.25068	1.49578	6.91e-12
161016666	161111406	rs34747443	rs7747378	0.953317	0.979465	0.0182361	0.126649	0.258575	dos	dos	1.36766	1.25069	1.49558	6.72e-12
161014107	161111406	rs13198987	rs7747378	0.932434	0.979465	0.0207088	0.134565	0.258575	dos	dos	1.36391	1.24779	1.49083	8.13e-12
161017993	161111113	rs9355296	rs7767705	0.976669	0.972472	0.018175	0.129288	0.257256	dos	dos	1.36674	1.2497	1.49473	7.9e-12
161016666	161111113	rs34747443	rs7767705	0.953317	0.972472	0.0178024	0.126649	0.257256	dos	dos	1.36664	1.24971	1.49452	7.69e-12
161014107	161111113	rs13198987	rs7767705	0.932434	0.972472	0.02023	0.134565	0.257256	dos	dos	1.36289	1.24681	1.48978	9.3e-12
161017993	161109902	rs9355296	rs9457999	0.976669	0.965748	0.0186262	0.129288	0.258575	dos	dos	1.3674	1.2502	1.49558	7.69e-12
161016666	161109902	rs34747443	rs9457999	0.953317	0.965748	0.0182361	0.126649	0.258575	dos	dos	1.3673	1.2502	1.49537	7.48e-12
161014107	161109902	rs13198987	rs9457999	0.932434	0.965748	0.0207088	0.134565	0.258575	dos	dos	1.36361	1.24735	1.49069	9.02e-12
161082461	161100495	rs1652507	rs58247541	0.976669	0.526055	0.00700541	0.129288	0.171504	dos	dos	1.38233	1.24277	1.53757	2.48e-09
161082461	161097821	rs1652507	rs1998045	0.976669	0.54323	0.00794105	0.129288	0.166227	dos	dos	1.38178	1.24229	1.53694	2.59e-09
161023491	161097821	rs35499210	rs1998045	0.976669	0.54323	0.00794105	0.129288	0.166227	dos	dos	1.41206	1.27521	1.5636	3.27e-11
161023491	161100495	rs35499210	rs58247541	0.976669	0.526055	0.00700541	0.129288	0.171504	dos	dos	1.41431	1.27707	1.56629	2.81e-11
160985035	161100495	rs9365172	rs58247541	0.910118	0.526055	0.00640867	0.134565	0.171504	dos	dos	1.4065	1.2702	1.55742	5.42e-11
161088918	161097821	rs783149	rs1998045	0.988399	0.54323	0.00836118	0.130607	0.166227	dos	dos	1.40621	1.27045	1.55647	4.66e-11
161017993	161097821	rs9355296	rs1998045	0.976669	0.54323	0.00794105	0.129288	0.166227	dos	dos	1.40785	1.27169	1.55859	4.36e-11
161082461	161107018	rs1652507	rs9457997	0.976669	0.573341	0.00894801	0.129288	0.170185	dos	dos	1.37165	1.23416	1.52445	4.52e-09
161017993	161100495	rs9355296	rs58247541	0.976669	0.526055	0.00700541	0.129288	0.171504	dos	dos	1.40931	1.27286	1.56039	4.02e-11
160985035	161097821	rs9365172	rs1998045	0.910118	0.54323	0.0073605	0.134565	0.166227	dos	dos	1.40273	1.26693	1.55308	7.31e-11
Note:
Summary statistics are shown as meta-analysis results of 10 studies based on 1000G imputation as discovery.
The lead-pair rs1800769-rs9458001 was chosen as the pair with the largest odds ratio out of the top 5 pairs with the smallest p-values.
SNP1ext represents the one SNP in the SNP-pair showing statistically significant epistasis (p<4.6e-9) in the discovery, and that is LD-linked (r2>0.5) to the lead SNP rs1800769.
SNP2ext represents the one SNP in the SNP-pair showing statistically significant epistasis (p<4.6e-9) in the discovery, and that is LD-linked (r2>0.5) to the lead SNP rs9458001.

## Sheet: ST4
Supplementary Table 4.
Conditional analysis of rs1652507-rs9458001 interaction against 164 CAD susceptibility SNPs
Position	SNPX	Gene(s).at.locus	LRT_pval
chr1:2,252,205	rs36096196	MORN1, SKI	4.40334e-14
chr1:3,325,912	rs2493298	PRDM16, PEX10, PLCH2, RER1	5.08433e-14
chr1:38,461,319	rs61776719	FHL3, UTP11, SF3A3, MANEAL, INPP5B	4.35688e-14
chr1:55,496,039	rs11206510	PCSK9	4.34201e-14
chr1:56,962,821	rs17114036	PPAP2B	3.11489e-14
chr1:109,822,166	rs599839	SORT1, PSCR1, CELSR2	5.56815e-14
chr1:115,753,482	rs11806316	NGF, CASQ2	4.68354e-14
chr1:151,762,308	rs11810571	TDRKH, RP11-98D18.9	5.00694e-14
chr1:154,422,067	rs4845625	IL6R, AQP10, ATP8B2, CHTOP, UBAP2L	4.40434e-14
chr1:169,094,459	rs1892094	ATP1B1, BLZF1, CCDC181, F5, NME7, SELP, SLC19A2	3.59272e-14
chr1:200,646,073	rs6700559	DDX59, CAMSAP2, KIF14	3.98172e-14
chr1:201,872,264	rs2820315	LMOD1, IPO9, NAV1, SHISA4, TIMM17A	4.40248e-14
chr1:210,468,999	rs60154123	HHAT, SERTAD4, DIEXF	4.37948e-14
chr1:222,823,529	rs17465637	MIA3, AIDA, C1orf58	6.33354e-14
chr1:230,845,794	rs699	AGT, CAPN9, GNPAT	4.67245e-14
chr2:21,286,057	rs515135	APOB	4.60153e-14
chr2:44,073,881	rs6544713	ABCG5, ABCG8	3.75936e-14
chr2:45,896,437	rs582384	PRKCE, TMEM247	5.20565e-14
chr2:85,809,989	rs1561198	VAMP5, VAMP8, GGCX	5.63998e-14
chr2:145,801,461	rs2252641	ZEB2, TEX41	4.34898e-14
chr2:164,957,251	rs12999907	FIGN	3.39501e-14
chr2:188,196,469	rs840616	CALCRL, TFPI	4.4991e-14
chr2:203,745,885	rs6725887	WDR12, CARF, FAM117B, ICA1L, NBEAL1	3.8503e-14
chr2:216,304,384	rs1250229	FN1, ATIC, LOC102724849, ABCA12, LINC00607	4.24223e-14
chr2:218,683,154	rs2571445	TNS1, CXCR2, RUFY4	3.25757e-14
chr2:227,100,698	rs2972146	LOC646736, IRS1, MIR5702	4.35777e-14
chr2:233,633,460	rs1801251	KCNJ13, GIGYF2	4.15681e-14
chr2:238,223,955	rs11677932	COL6A3	5.75169e-14
chr3:14,928,077	rs748431	FGD5	5.06324e-14
chr3:46,688,562	rs7633770	ALS2CL, RTP3	4.9364e-14
chr3:48,193,515	rs7617773	CDC25A, SPINK8, MAP4, ZNF589	4.65555e-14
chr3:49,448,566	rs7623687	RHOA, AMT, TCTA, CDHRA, KLHDC8B, and others	6.052e-14
chr3:132,257,961	rs10512861	DNAJC13, NPHP3, ACAD11, UBA5	4.6881e-14
chr3:136,069,472	rs667920	STAG1, MSL2, NCK1, PPP2R3A	4.63186e-14
chr3:138,119,952	rs2306374	MRAS, CEP70	2.63241e-14
chr3:153,839,866	rs12493885	ARHGEF26	4.33246e-14
chr3:156,852,592	rs4266144	CCNL1, TIPARP	4.64267e-14
chr3:172,115,902	rs12897	FNDC3B	4.44696e-14
chr4:3,449,652	rs16844401	HGFAC, RGS12, MSANTD1	4.57109e-14
chr4:57,838,583	rs17087335	REST, NOA1	4.55386e-14
chr4:77,416,627	rs12500824	SHROOM3, SEPT11, FAM47E, STBD1	4.19421e-14
chr4:81,181,072	rs10857147	PRDM8, FGF5	4.44277e-14
chr4:82,587,050	rs11099493	HNRNPD, RASGEF1B	5.1114e-14
chr4:96,117,371	rs3775058	UNC5C	5.07628e-14
chr4:120,901,336	rs11723436	MAD2L1, PDE5A	3.93896e-14
chr4:146,782,837	rs35879803	ZNF827	4.32383e-14
chr4:147,472,512	rs1878406	EDNRA	4.76013e-14
chr4:156,635,309	rs7692387	GUCY1A1*	5.7839e-14
chr4:169,687,725	rs7696431	PALLD, DDX60L	4.59628e-14
chr5:9,556,694	rs1508798	SEMA5A, TAS2R1	4.71365e-14
chr5:55,860,781	rs3936511	MAP3K1, MIER3	4.99589e-14
chr5:121,413,208	rs1800449	LOX	5.18685e-14
chr5:131,667,353	rs273909	SLC22A4	4.61327e-14
chr5:131,867,702	rs2706399	IL5, RAD50	4.77182e-14
chr5:142,516,897	rs246600	ARHGAP26	4.49881e-14
chr6:1,617,143	rs9501744	FOXC1	3.85473e-14
chr6:12,927,544	rs12526453	PHACTR1, EDN1	4.6149e-14
chr6:31,888,367	rs3130683	C2, C4A, and others	4.56321e-14
chr6:35,034,800	rs17609940	ANKS1A, UHRF1BP1	5.64134e-14
chr6:36,638,636	rs1321309	CDKN1A, PI16	4.61721e-14
chr6:39,174,922	rs10947789	KCNK5	4.36849e-14
chr6:43,758,873	rs6905288	VEGFA, MRPL14, TMEM63B	5.68744e-14
chr6:57,160,572	rs9367716	PRIM2, RAB23, DST, BEND6	4.79772e-14
chr6:82,612,271	rs4613862	FAM46A	5.13539e-14
chr6:126,717,064	rs1591805	CENPW	5.10823e-14
chr6:134,214,525	rs12190287	TCF21, TARID (EYA4−AS1)	3.12175e-14
chr6:150,997,401	rs17080091	PLEKHG1, IYD	4.08285e-14
6:160540105	rs3798220	LPA	2.08144e-05
chr6:161,143,608	rs4252120	PLG, LPAL2	1.71977e-14
chr7:1,937,261	rs10267593	MAD1L1	4.60599e-14
chr7:6,486,067	rs7797644	DAGLB, RAC1, FAM220A, KDELR2	4.97113e-14
chr7:12,261,911	rs11509880	TMEM106B, THSD7A	4.42088e-14
chr7:19,036,775	rs2023938	HDAC9	4.13175e-14
chr7:45,077,978	rs2107732	CCM2, MYO1G	3.97373e-14
chr7:107,244,545	rs10953541	BCAP29, GPR22	4.77178e-14
chr7:117,332,914	rs975722	CTTNBP2, CFTR, ASZ1	4.8154e-14
chr7:129,663,496	rs11556924	ZC3HC1, KLHDC10	3.52862e-14
chr7:139,757,136	rs10237377	PARP12, TBXAS1	4.71194e-14
chr7:150,690,176	rs3918226	NOS3	5.53094e-14
chr8:18,286,997	rs6997340	NAT2	4.67621e-14
chr8:19,813,180	rs264	LPL	3.61448e-14
chr8:22,033,615	rs6984210	BMP1, SFTPC, DMTN, PHYHIP, DOK2, XPO7	4.70082e-14
chr8:106,565,414	rs10093110	ZFPM2	4.58167e-14
chr8:126,490,972	rs2954029	TRIB1	5.54088e-14
chr9:22,125,503	rs1333049	ANRIL, CDKN2B-AS	5.29854e-14
chr9:110,517,794	rs944172	KLF4	4.68148e-14
9:110407495	rs111245230	SVEP1	5.30936e-14
chr9:124,420,173	rs885150	DAB2IP	3.26782e-14
chr9:136,154,168	rs579459	ABO, SURF6, GBGT1	5.72645e-14
chr10:12,303,813	rs61848342	CDC123, NUDT5, OPTN	4.35257e-14
chr10:30,335,122	rs2505083	KIAA1462	3.54115e-14
chr10:44,775,824	rs1746048	CXCL12	3.07611e-14
chr10:82,251,514	rs17680741	TSPAN14, MAT1A, FAM213A	4.81111e-14
chr10:91,002,927	rs1412444	LIPA	3.90388e-14
chr10:104,719,096	rs12413409	CYP17A1, CNNM2, NT5C2	6.78027e-14
chr10:105,693,644	rs4918072	STN1, SH3PXD2A	4.61713e-14
chr10:124,237,612	rs4752700	HTRA1, PLEKHA1	4.32365e-14
chr11:5,701,074	rs11601507	TRIM5, TRIM22, TRIM6, OR52N1, OR52B6	4.54523e-14
chr11:9,751,196	rs10840293	SWAP70	4.47393e-14
chr11:10,745,394	rs11042937	MRVl1, CTR9	4.58046e-14
chr11:13,301,548	rs1351525	ARNTL	4.30318e-14
chr11:43,696,917	rs7116641	HSD17B12	4.82964e-14
chr11:65,391,317	rs12801636	PCNX3, POLA2, RELA, SIPA1, and others	3.52254e-14
chr11:75,274,150	rs590121	SERPINH1	4.82702e-14
chr11:100,624,599	rs7947761	ARHGAP42	4.24629e-14
chr11:103,660,567	rs974819	PDGFD	4.11904e-14
chr11:116,648,917	rs964184	APOA1-C3-A4-A5	4.64484e-14
chr12:7,175,872	rs11838267	C1S	4.0125e-14
chr12:20,220,033	rs10841443	RP11-664H17.1	4.45152e-14
chr12:54,513,915	rs11170820	HOXC4	5.11141e-14
chr12:57,527,283	rs11172113	LRP1, STAT6	4.32992e-14
chr12:95,355,541	rs7306455	NDUFA12, FGD6	5.22585e-14
chr12:111,884,608	rs3184504	SH2B3, FLJ21127, ATXN2, and others	4.51301e-14
chr12:118,265,441	rs11830157	KSR2	4.28806e-14
chr12:121,416,988	rs2244608	HNF1A, OASL, C12orf43, and others	6.20289e-14
chr12:124,427,306	rs11057401	CCDC92	4.91967e-14
chr12:125,307,053	rs11057830	SCARB1	4.22286e-14
chr13:28,973,621	rs9319428	FLT1	4.938e-14
chr13:33,058,333	rs9591012	N4BP2L2, PDS5B	5.6457e-14
chr13:110,960,712	rs4773144	COL4A1, COL4A2	4.06283e-14
chr13:113,631,780	rs1317507	MCF2L, PCID2, CUL4A	5.35157e-14
chr14:58,794,001	rs2145598	ARID4A, PSMA3	4.58444e-14
14:94371805	rs112635299	gene desert	4.71602e-14
chr14:100,133,942	rs2895811	HHIPL1, YY1	5.23478e-14
chr15:65,024,204	rs6494488	OAZ2, RBPMS2, TRIP4, and others	4.54566e-14
chr15:67,455,630	rs56062135	SMAD3	4.83587e-14
chr15:79,089,111	rs3825807	ADAMTS7	3.82906e-14
chr15:89,574,218	rs8042271	MFGE8, RP11-326A19.4, ABHD2	4.58609e-14
chr15:91,416,550	rs17514846	FURIN, FES	5.15995e-14
chr15:96,146,414	rs17581137	gene desert	5.99979e-14
chr16:56,961,074	rs1800775	CETP	4.89489e-14
chr16:72,096,666	rs1050362	DHX38, HP, DHODH	4.89007e-14
chr16:75,387,533	rs3851738	CFDP1, BCAR1	4.17447e-14
chr16:81,906,423	rs7199941	PLCG2, CENPN	5.05078e-14
chr16:83,045,790	rs7500448	CDH13	5.7739e-14
chr17:2,126,504	rs216172	SMG6, SRR	4.67516e-14
chr17:17,543,722	rs12936587	Ral1, PEMT, RASD1, SMCR3, TOM1L2	5.04422e-14
chr17:27,941,886	rs13723	CORO6, BLMH, ANKRD13B, GIT1, SSH2, EFCAB5	4.29752e-14
chr17:30,033,514	rs76954792	COPRS, RAB11FIP4	5.03457e-14
chr17:40,257,163	rs2074158	DHX58, KAT2A, RAB5, NKIRAS2, DNAJC7, KCNH4, HCRT, GHDC	5.16357e-14
chr17:45,013,271	rs17608766	GOSR2, MYL4, ARL17A, and others	4.08117e-14
chr17:46,988,597	rs46522	UBE2Z, GIP, ATP5G1	5.08822e-14
chr17:62,387,091	rs1867624	PECAM1, DDX5, TEX2	4.15067e-14
chr18:47,229,717	rs9964304	ACAA2, RPL17	4.86463e-14
chr18:57,838,401	rs663129	PMAIP1, MC4R	4.30436e-14
19:8364439	rs116843064	ANGPTL4	5.03998e-14
chr19:11,163,601	rs1122608	LDLR, SMARCA4	3.5019e-14
chr19:17,855,763	rs73015714	FCHO1, COLGALT1	3.87661e-14
19:32391114	rs12976411	LOC400684	4.78549e-14
chr19:45,395,619	rs2075650	APOE, APOC1, TOMM40, PVRL2, COTL1	4.12221e-14
chr19:46,190,268	rs1964272	SNRPD2, GIPR	4.6348e-14
chr20:33,764,554	rs867186	PROCR, ASIP, NCOA6, ITGB4BP/EIF6 and others	5.51883e-14
chr20:39,924,279	rs6102343	ZHX3, PLCG1, TOP1	4.89981e-14
chr20:44,586,023	rs3827066	PCIF1, ZNF335, NEURL2, PLTP	4.8473e-14
chr20:44,607,661	rs7270354	MMP9	4.60619e-14
chr20:57,714,025	rs260020	ZNF831	4.4043e-14
chr21:30,533,076	rs2832227	MAP3K7CL, BACH1	5.12222e-14
chr21:35,599,128	rs9982601	MRPS6, SLC5A3, KCNE2	4.02937e-14
Note:
The conditional analysis was performed based on the HRC imputation using Likelihood ratio test on the merged dataset of the 10 CAD studies.
The first 3 columns are the latest list of CAD susceptibility loci taken directly from the original table from the review paper by Erdman et al (2018).
The 4th column contains the p-value of the likelihood ratio test comparing a model containing the marginal effect of the conditional snp (SNPX) and a model including the interaction between rs16 and rs94 in addition

## Sheet: ST5
Supplementary Table 5.
Conditional analysis of rs1800769-rs9458001 interaction against all SNPs at the LPA locus (chr6:160887298-161315895)
SNPX	position on chrom 6	reference	LRT_pval	N_studies
rs62441868	160888021		9.09089e-14	10
rs62441870	160889783		9.05216e-14	10
rs2504922	160890231		3.08953e-13	10
rs6916433	160890350		9.20128e-14	10
rs1112073	160890842		2.45883e-14	10
rs3127602	160892241		2.37709e-14	10
rs2504921	160894006		3.21093e-13	10
rs2255830	160894365		8.87386e-14	10
rs2457550	160895129		9.38111e-14	10
rs9364557	160895461		1.10605e-13	10
rs2136675	160896431		9.2892e-14	10
rs62441872	160896587		2.42915e-14	10
rs2504920	160897872		2.00391e-14	10
rs2048328	160898160		1.11175e-13	10
rs2457548	160898641		1.96696e-13	10
rs6914575	160898831		1.09082e-13	10
rs114067707	160901411		1.04729e-13	10
rs9346817	160902269		1.16612e-13	10
rs9355803	160903178		1.17e-13	10
rs9355804	160903622		1.16982e-13	10
rs2457569	160904256		7.0018e-14	10
rs1009324	160905415		2.15441e-13	10
rs3123629	160906086		1.98663e-14	10
rs2941382	160906440		2.40587e-13	10
rs3127599	160907134		2.15847e-14	10
rs2457567	160908084		2.84137e-14	10
rs12214416	160489485		7.79818e-14	3
rs10945673	160910899		1.18465e-13	10
rs3123630	160911053		2.22312e-13	10
rs9347407	160911682		2.36154e-14	10
rs9365166	160911908		2.30139e-14	10
rs9355805	160912130		2.13104e-14	10
rs4708869	160913523		2.1765e-13	10
rs7749836	160914343		1.16788e-13	10
rs9346818	160914460		4.33312e-13	10
rs117370183	160494663		9.01705e-14	2
rs34805781	160916021		7.3975e-14	10
rs9347408	160916336		3.08701e-14	10
rs3127568	160916827		2.1313e-14	10
rs12212724	160917135		1.20354e-13	10
rs3127569	160917559		2.11883e-14	10
rs7754014	160918295		1.13929e-13	10
rs7754188	160918414		1.18052e-13	10
rs112583287	160498152		8.91401e-14	8
rs4129086	160919223		2.10508e-14	10
rs9457930	160921566		2.81953e-14	10
rs4709437	160925855		9.51453e-14	10
rs4708870	160926082		9.70544e-12	10
rs3123631	160926920		2.10256e-14	10
rs9457931	160929904		9.18148e-12	10
rs9364558	160929944		8.86099e-14	10
rs7774579	160931149		8.33376e-14	10
rs3123632	160934608		1.99383e-13	10
rs3127570	160934825		8.04814e-14	10
rs9355806	160935660		9.80532e-14	10
rs4709441	160936231		7.66167e-14	10
rs9347411	160936320		7.56696e-14	10
rs4709442	160936588		7.72077e-14	10
rs7742018	160937622		1.69352e-14	10
rs3124786	160939162		1.68389e-14	10
rs3127595	160939227		1.3025e-14	10
rs9365168	160940120		7.31808e-14	10
rs6925865	160941253		2.00386e-13	10
rs7453836	160942891		5.84408e-14	10
rs142126734	160521894		1.11665e-13	7
rs12524288	160943428		1.06887e-13	8
rs7756403	160945365		5.14527e-14	10
rs3124787	160946449		3.49218e-14	10
rs9456545	160948148		1.46416e-14	10
rs9456546	160948403		2.12913e-14	10
rs9346819	160951114		7.74296e-14	10
rs41266385	160531301		1.15524e-13	8
rs3124784	160952838		1.95724e-14	10
rs3127596	160953035		1.80794e-14	10
rs3124785	160954505		1.85687e-14	10
rs7449650	160957114		5.73997e-14	10
rs9355808	160957696		4.92144e-14	10
rs73012278	160957762		2.3665e-13	10
rs9457933	160957769		2.40768e-13	10
rs12194138	160959831		3.44671e-15	10
rs6919346	160960359		4.69151e-14	10
rs7767084	160962503		9.19714e-14	10
rs11751605	160963230		1.60195e-15	10
rs41265930	160543103		3.23069e-13	9
rs9365169	160966347		7.43742e-14	10
rs9457935	160545377		2.75691e-14	10
rs1801693	160969629		6.25619e-14	10
rs10755578	160969738		3.49666e-14	10
rs7761293	160970963		1.58233e-14	10
rs62441900	160971286		9.55984e-14	9
rs73012297	160971971		2.21381e-13	10
rs62441901	160973905		9.34829e-14	10
rs10945675	160974428		2.08799e-14	10
rs12207195	160974578		8.245e-14	10
rs9364559	160976148		1.23073e-13	10
rs9457937	160976199		2.07695e-13	10
rs73014164	160976620		2.18621e-13	10
rs9457938	160977375		4.26493e-14	10
rs12210186	160978997		3.29795e-15	10
rs6415084	160980330		9.91827e-14	10
rs73784287	160980401		2.81412e-13	10
rs9365171	160981736		1.45302e-12	10
rs10945677	160982051		1.37382e-13	10
rs12665784	160982289		1.34359e-13	10
rs9346820	160983209		1.48041e-12	10
rs12526589	160983362		3.17455e-13	10
rs9365172	160985035		1.00876e-13	10
rs113461388	160564075		2.00304e-13	10
rs79563112	160985438		2.76065e-13	10
rs118039278	160985526	Mack et al (2017)	9.65634e-13	10
rs9365173	160985673		1.32649e-13	10
rs7450719	160985874		1.85958e-13	10
rs9346821	160986787		1.41112e-12	10
rs6938647	160986915		1.12562e-14	10
rs145457812	160987539		2.71411e-13	10
rs142613583	160987547		2.54456e-13	10
rs12525447	160988243		2.71991e-13	10
rs9365174	160988957		1.40689e-12	10
rs9347414	160989137		1.15656e-13	10
rs7750229	160989198		1.18843e-12	10
rs9355291	160989288		9.9373e-14	10
rs9364562	160990457		1.1986e-13	10
rs6903649	160991798		1.92917e-14	10
rs35189165	160993748		1.21491e-13	10
rs6906412	160994143		1.09844e-12	10
rs9457943	160995199		1.21773e-12	10
rs35358746	160995214		1.15715e-13	10
rs78244027	160995543		2.15965e-13	10
rs7454595	160995956		1.06151e-13	10
rs7454656	160996222		2.25409e-13	10
rs6455688	160996327		1.22757e-12	10
rs6923877	160996797		1.22987e-12	10
rs74617384	160997118		6.39208e-13	10
rs78733124	160997236		1.77574e-13	10
rs3798221	160998148		1.17031e-13	10
rs9364564	160999040		1.1535e-13	10
rs7775704	160999191		1.23842e-12	10
rs6910635	161001207		1.17403e-12	10
rs62441908	161001713		1.16466e-13	10
rs78199196	161002749		2.27582e-13	10
rs9346824	161002817		1.11983e-12	10
rs9355295	161003265		1.0557e-12	10
rs6939089	161003836		1.13577e-12	10
rs60700834	160583459		9.11235e-14	8
rs77009508	161004972		1.08036e-12	9
rs6903340	161005468		1.16612e-12	10
rs55730499	161005610		7.31551e-13	10
rs41272110	161006172		1.98726e-13	10
rs6455689	161006988		1.19656e-12	10
rs9365178	161007360		1.15866e-13	10
rs7765781	161007496		1.24947e-12	10
rs7765803	161007538		1.25926e-12	10
rs7771801	161008115		1.26957e-12	10
rs4073498	161008645		1.26473e-12	10
rs41272086	161008646		4.52611e-11	10
rs113572208	161009494		3.03644e-13	10
rs3902910	161009684		1.27084e-12	10
rs10455872	161010118	GWAS, Nelson et al (2017)	7.40928e-13	10
rs41272078	160589118		9.13111e-14	1
rs7450411	161010354		1.15823e-13	10
rs7450279	161010554		1.22597e-12	10
rs7453899	161010766		1.24371e-12	10
rs9457946	161012749		1.26848e-12	10
rs9456551	161012805		1.25891e-12	10
rs62441936	161012965		1.14893e-13	10
rs6927129	161013019		1.29173e-12	10
rs77348928	161013030		2.49157e-13	10
rs34600300	161013322		1.36435e-12	10
rs13198987	161014107		8.41306e-14	10
rs41272050	161014489		1.98558e-13	10
rs41272044	161014751		1.10932e-13	10
rs34620808	161015406		1.14928e-13	10
rs6921516	161015762		1.17639e-12	10
rs9456552	161017120		6.6502e-12	10
rs6913833	161017451		8.73405e-12	10
rs9355296	161017993		1.00337e-13	10
rs7770628	161018174	Mack et al (2017)	1.22193e-13	10
rs7771129	161018464		7.76192e-12	10
rs12175867	161019138		1.89738e-13	10
rs6926458	161019866		1.83278e-13	10
rs7752408	161021873		8.32746e-12	10
rs13192132	161022423		9.06037e-12	10
rs9355297	161023165		1.77336e-13	10
rs6455691	161023209		7.6982e-12	10
rs79263878	161023345		3.85184e-13	10
rs6455692	161023402		7.72817e-12	10
rs6415085	161023460		5.98454e-12	10
rs35499210	161023491		1.07427e-13	10
rs7769720	161023620		7.23132e-12	10
rs6940254	161024171		1.80618e-13	10
rs9365179	161024848		7.53206e-12	10
rs6902102	161025288		7.69741e-12	10
rs6930342	161025442		7.65412e-12	10
rs78347018	161025797		4.1091e-13	10
rs6455693	161026455		7.83637e-12	10
rs6932014	161026515		7.44465e-12	10
rs35600881	161026764		1.78284e-13	10
rs6926896	161028908		1.80794e-13	10
rs13202636	161029728		1.76775e-13	10
rs75692336	161030231		4.8913e-13	10
rs6455695	161030469		7.76869e-12	10
rs6937879	161030880		8.527e-12	10
rs9355813	161031172		7.6271e-12	10
rs9355814	161031253		8.14243e-12	10
rs76249505	161031577		3.58611e-13	10
rs6919497	161031638		7.78592e-12	10
rs6923917	161031718		7.70211e-12	10
rs9355815	161031894		8.13466e-12	10
rs6929299	161032089		7.70771e-12	10
rs6455696	160611297		6.67477e-12	10
rs7761377	161032481		5.16013e-12	10
rs117518721	160647575		4.21688e-14	1
rs7746273	161055827		2.81859e-12	10
rs7746421	160634892		5.47598e-12	10
rs6905073	161067892		9.05489e-12	10
rs62442784	161067992		1.71575e-13	10
rs6905422	161068064		7.96568e-12	10
rs6933576	161068176		7.31057e-12	10
rs78822335	161068192		4.83366e-13	10
rs4708876	161068320		1.22527e-13	10
rs12526465	160647575		3.69978e-13	10
rs9295130	161068891		7.4699e-12	10
rs7770685	161069653		1.69339e-13	10
rs10945682	161069941		7.3343e-12	10
rs10945683	161069952		7.83161e-12	10
rs41269878	161070455		4.87022e-13	10
rs7760585	161070870		7.84834e-12	10
rs7759633	161070990		3.76307e-13	10
rs1569933	161071212		6.89448e-12	10
rs12212507			3.38207e-13	8
rs2983236	161072331		7.10438e-12	10
rs74865159	161073464		4.52322e-13	10
rs3011437	161074143		3.07457e-14	10
rs1406889	161074440		1.68306e-13	10
rs2144726	161076247		8.03405e-12	10
rs1950564	161076516		7.10344e-12	10
rs1950563	161076527		5.58891e-12	10
rs2092931	161077342		6.85509e-12	10
rs2872764	161078021		7.07448e-12	10
rs1830522	161078234		1.74631e-13	10
rs77186616	161079003		5.08996e-13	10
rs1740428	161081331		6.65098e-12	10
rs1321196	161081842		7.43588e-12	10
rs1367211	161082695		2.85536e-13	10
rs1367210	161082799		4.95908e-14	10
rs1367209	161082847		2.8624e-13	10
rs80106498	161083025		4.22314e-13	10
rs9365200	161083272		3.16289e-13	10
rs9365201	161083481		3.09878e-13	10
rs9347437	161083531		3.08777e-13	10
rs9347438	161083633		3.18321e-13	10
rs1321195	161084156		5.38749e-14	10
rs9346833	161084642		3.04635e-13	10
rs2315129	161085120		7.8228e-14	10
rs1800589	161086160		2.82308e-13	10
rs41269133	161087863		6.00314e-13	10
rs783148	161087869		5.43796e-14	10
rs17557261	161088399		5.13261e-13	10
rs783149	161088918		7.10063e-14	10
rs56393506	161089307	Mack et al (2017)	1.7161e-12	9
rs1084651			8.66628e-14	10
rs1358754	161090520		4.53496e-13	10
rs1358753	161090570		2.38611e-13	10
rs75167652	161091168		2.88458e-13	10
rs1406888	161091593		4.05947e-13	10
rs12055389	161091952		2.52465e-13	10
rs11751347	161092438		2.23882e-11	10
rs79741405	161094269		4.80005e-13	10
rs4348293	161094796		4.05776e-13	10
rs7757140	161095837		6.52228e-14	10
rs1590184	161096446		5.88501e-14	8
rs2872819	161096478		6.77027e-14	10
rs1897106	161096483		4.12346e-13	10
rs1590183	161096758		4.18814e-13	10
rs140818695	161096802		4.4071e-13	10
rs12523781	161097278		9.61759e-14	10
rs12525588	161097590		1.91275e-13	10
rs113950007	161097681		2.05293e-13	10
rs1998045	161097821		4.4527e-13	10
rs1998044	161097865		1.35246e-13	10
rs1998043	161097871		4.39407e-13	10
rs9457991	161099290		4.49496e-13	10
rs5014650	161099503		4.11521e-13	10
rs2115868	161099959		3.9924e-13	10
rs60553356	161100338		3.29876e-13	10
rs62439764	161100512		4.30295e-13	10
rs61179056			4.59647e-13	10
rs60171130	161100558		4.19346e-13	10
rs7758766	161106508		3.8335e-13	10
rs9457997	161107018		4.37679e-13	10
rs2315065			6.16804e-13	10
rs6935921	161108536		1.22888e-11	10
rs6455698	161108803		1.1991e-11	10
rs9457998	161109053		6.4652e-13	10
rs9457999	161109902		8.82524e-14	10
rs7767705	161111113		9.00117e-14	10
rs7747378	161111406		8.92228e-14	10
rs59872631	161111686		8.88133e-14	10
rs62439773	161112955		4.66241e-13	10
rs783186	161113210		6.72959e-14	9
rs7772437	161115245		1.24744e-13	10
rs62439774	161115551		4.23354e-13	10
rs9458002			4.56413e-13	10
rs9458003	161116465		5.16511e-13	10
rs9458004	161117450		4.4483e-13	10
rs1009124	161117913		1.23476e-13	10
rs9458005	161118577		8.74767e-14	10
rs783144	161119239		2.76238e-11	10
rs117191825	161119431		4.34445e-13	10
rs9346834	161119487		4.92006e-13	10
rs9456575	161119578		4.87159e-13	10
rs113525646	161119901		1.5041e-13	10
rs7452732	161120058		1.19995e-13	10
rs4310029	161120485		4.67446e-13	10
rs9458009	161120563		6.09316e-13	10
rs1965091	161120648		1.25236e-13	10
rs4252045	161121210		1.34209e-13	10
rs2163235	161121303		1.12941e-13	10
rs2144723	161121390		1.29788e-13	10
rs4252050	161121958		1.23459e-13	10
rs4252051	161122216		1.03006e-12	10
rs4252052	161122221		4.99258e-13	10
rs4252055	161122526		5.60663e-13	10
rs1864450	161122707		1.09606e-13	10
rs1864449	161122763		1.12207e-13	10
rs2314852	161122787		1.17177e-13	10
rs4063598	161122931		1.14923e-13	10
rs1950562	161123185		1.1426e-13	10
rs2314851	161123413		1.41895e-13	10
rs4252185			1.36434e-12	8
rs4252065	161123771		1.1569e-13	10
rs9458010	161125419		2.83823e-12	10
rs12212146	161125454		6.01582e-13	9
rs12529361			1.16008e-13	10
rs1819138			1.86069e-13	9
rs9458011			1.09521e-13	1
rs4252066	161127125		3.15298e-14	10
rs4252072	161128264		2.84413e-14	10
rs4252075	161128617		7.7541e-14	10
rs4252076	161128922		2.90345e-14	10
rs1652508	161128947		3.69281e-14	9
rs59614420	161129013		3.07541e-14	10
rs9458012	161130930		3.32083e-14	10
rs4252078	161131818		3.29067e-14	10
rs4757	161132146		3.32321e-14	10
rs4252082	161132417		3.30684e-14	10
rs4252086	161132725		3.32807e-14	10
rs1853018	161132804		3.36318e-14	10
rs1830519	161132830		2.17179e-14	10
rs1853017	161133046		3.36495e-14	10
rs1853016	161133125		3.36064e-14	10
rs4252087	161133244		3.36953e-14	10
rs3798903	161133335		1.01827e-13	10
rs4252090	161133544		2.87144e-14	10
rs4252092	161133651		1.02482e-13	10
rs4252093	161133685		2.84758e-14	10
rs4252096	161134273		2.98252e-14	10
rs35513104	161134732		3.29629e-14	10
rs62439804	161134805		2.99965e-14	10
rs62439805	161134940		3.34464e-14	10
rs3757019	161135111		1.02084e-13	10
rs3900809	161135202		2.39321e-13	9
rs4252105	161136058		1.05632e-13	10
rs9295131	161136294		2.04764e-14	10
rs1465620	161136485		2.01809e-14	10
rs4252107	161137518		3.09542e-14	10
rs4252108	161137523		2.12541e-14	10
rs4252109	161137663		3.06575e-14	10
rs14224	161137779		1.02166e-13	10
rs783147	161137990		1.29707e-13	10
rs1321201	161138181		1.03024e-13	10
rs783146	161138848		9.81461e-14	10
rs3823055	161138917		2.09399e-14	10
rs3778217	161139058		1.00378e-13	10
rs1130656	161139480		1.01657e-13	10
rs2295368	161139502		1.0115e-13	10
rs13231	161139857		3.0988e-14	10
rs4709458	161141158		1.01225e-13	10
rs1594307	161141184		1.92913e-14	10
rs4252114	161143190		3.46396e-14	10
rs4252117	161143376		3.31886e-14	10
rs4252120	161143608		3.32197e-14	10
rs9458016	161144800		3.38384e-14	10
rs1321197	161145176		3.70696e-14	10
rs12662959			7.50727e-14	9
rs4709460	161146218		7.81643e-15	10
rs1897108	161146704		3.70619e-14	10
rs9456578			3.40644e-14	10
rs4709461	161148399		7.90864e-15	10
rs77894138	161149322		1.90425e-14	10
rs74194309	161149324		3.94037e-14	10
rs9458017			3.35314e-14	10
rs4252125			3.43645e-14	10
rs4252126	161152294		3.40597e-14	10
rs783145	161152449		8.88798e-14	10
rs4252130	161153080		3.31658e-14	10
rs4252134	161153527		3.36038e-14	10
rs9458019	161153561		3.33847e-14	10
rs813641	161153990		8.90929e-14	10
rs4252135	161154232		3.40375e-14	10
rs1972748	161154717		3.98192e-14	10
rs4252192			9.69406e-14	1
rs9458020	161156296		3.38039e-14	10
rs56093624	161156667		3.28394e-14	10
rs1406892	161156929		9.58851e-15	10
rs3757017	161158734		8.65496e-15	10
rs4252151	161159016		3.64859e-14	10
rs2859879	161160083		8.73792e-15	10
rs4252159	161160644		3.916e-14	10
rs4252165	161161559		3.29676e-14	10
rs4252166	161161904		6.37235e-14	8
rs4252170	161162406		3.82715e-14	10
rs783184	161163074		1.26996e-14	10
rs1084659	161163777		7.42879e-14	10
rs7454268	161166502		8.45312e-14	10
rs13206066	161167452		7.99396e-14	10
rs59000538	161168397		6.85903e-14	10
rs783182	161168548		8.66177e-14	10
rs783181	161168759		1.97909e-14	10
rs28402939	161168949		3.25362e-14	10
rs783180	161168961		9.19399e-14	10
rs783178	161169739		9.1179e-14	10
rs783177	161169815		9.11701e-14	10
rs783176	161170835		7.55444e-14	10
rs79570361			1.381e-11	8
rs783175	161171664		1.94997e-14	10
rs9458022	161171682		3.56075e-14	10
rs117016680	161171857		6.63314e-14	10
rs783174	161171919		9.19153e-14	10
rs783173	161172942		9.05943e-14	10
rs783171	161173610		9.08905e-14	10
rs11060	161173946		9.14552e-14	10
rs783169	161174579		9.09043e-14	10
rs783168	161174594		9.07718e-14	10
rs11902	161174871		9.09874e-14	10
rs4252181	161175004		3.5269e-14	10
rs4252200			7.50652e-14	8
rs9458023	161176256		7.42342e-14	10
rs783166	161177237		3.20787e-14	10
rs783165			9.12462e-14	10
rs1084658	161180477		9.09841e-14	10
rs1084657	161181271		3.15964e-14	10
rs1084656	161181292		9.0951e-14	10
rs1084654	161182100		9.15609e-14	10
rs783164	161182327		1.90331e-14	10
rs783162	161182954		9.15758e-14	10
rs4440440	161183424		7.40519e-14	10
rs56262039	161183455		3.50613e-14	10
rs73019984	161183526		2.92688e-13	10
rs783161	161183665		1.98559e-14	10
rs783160	161183722		1.99735e-14	10
rs783159	161185325		9.15952e-14	10
rs9456580	161185380		3.39638e-14	10
rs78649488			1.27481e-13	1
rs2465835	161186537		7.02633e-14	10
rs1830524	161186641		1.96451e-14	10
rs7450979	161186889		7.14081e-14	10
rs2465836	161187044		6.83517e-14	10
rs1406891	161187080		9.11548e-14	10
rs1406890	161187335		9.12402e-14	10
rs1247551	161187517		9.07774e-14	10
rs1247552	161187744		9.14135e-14	10
rs1247553	161188103		9.07434e-14	10
rs1247554	161188613		2.00337e-14	10
rs1247555	161189018		9.19472e-14	10
rs11753588	161189071		2.61696e-13	10
rs1247556	161189595		9.09629e-14	10
rs1247557	161189670		9.06564e-14	10
rs1247558	161190199		9.12333e-14	10
rs1271391	161190851		7.00177e-14	10
rs62436699	161190945		7.23751e-14	10
rs1652498	161191645		7.01227e-14	10
rs1652499	161191694		2.08915e-14	10
rs1652500	161192189		2.02265e-14	10
rs1740447	161193779		7.25854e-14	10
rs1652501	161193959		7.17908e-14	10
rs62436701	161194298		3.03368e-14	10
rs1652502	161194542		9.1826e-14	10
rs2144727	161194814		7.36972e-14	10
rs12214168	161195801		7.49799e-14	10
rs1782629	161195866		7.23581e-14	10
rs12194271	161195895		7.42879e-14	10
rs12214254	161195932		7.48862e-14	10
rs1611873	161196058		7.86382e-14	10
rs1740445	161196162		7.23256e-14	10
rs1740444	161196476		2.02397e-14	10
rs62436702	161196562		3.00468e-14	10
rs1782627	161196800		7.24801e-14	10
rs1621801	161196966		9.2275e-14	10
rs1740443	161197042		9.19818e-14	10
rs1620969	161197068		6.83128e-14	10
rs1620921	161197087		9.18192e-14	10
rs1740442			9.21095e-14	10
rs1614840	161197845		9.20415e-14	10
rs1652481	161197882		6.9019e-14	10
rs1652482	161197885		9.31659e-14	10
rs1652483	161198083		6.94165e-14	10
rs1652484	161198290		7.01131e-14	10
rs1740441	161198305		6.9716e-14	10
rs62436703	161198379		2.82133e-14	10
rs1652485	161198390		2.04251e-14	10
rs1740440	161198468		6.93486e-14	10
rs1615455	161198488		6.92238e-14	10
rs1782599	161198776		6.77367e-14	10
rs1782600	161199014		1.74468e-14	10
rs1652486	161199200		6.70433e-14	10
rs1782601	161199213		6.76401e-14	10
rs1652487	161199394		6.83942e-14	10
rs62436704	161199736		2.69817e-14	10
rs10945689	161199933		1.14307e-14	10
rs1740437	161200058		6.59916e-14	10
rs1652488	161200155		7.86942e-14	10
rs1652489	161200191		6.98744e-14	10
rs62436705	161200486		2.7203e-14	10
rs1652490	161200632		2.02134e-14	10
rs1652492	161201024		6.81702e-14	10
rs11758027	161201112		7.85085e-14	10
rs1620875	161201175		2.03793e-14	10
rs11753522			7.67514e-14	10
rs11756434	161201356		7.91431e-14	10
rs13206887	161201651		7.8437e-14	10
rs2749127	161201658		6.65169e-14	10
rs13196324	161201842		7.94673e-14	10
rs13199812	161201960		8.02856e-14	10
rs4709466	161202419		7.98835e-14	10
rs4708878	161203026		7.96865e-14	10
rs4709467	161203079		7.93894e-14	10
rs4708882	161203182		8.70525e-14	10
rs9458025	161203435		7.90466e-14	10
rs1367216	161203454		6.88998e-14	10
rs9458026	161203466		7.88446e-14	10
rs1247559	161203756		6.67888e-14	10
rs34797199	161203769		7.90175e-14	10
rs13216458	161204262		7.97602e-14	10
rs12526591	161204311		7.98161e-14	10
rs1991598	161204488		7.95639e-14	10
rs1549741	161204783		7.98551e-14	10
rs1247560	161204820		6.81794e-14	10
rs1344729	161204841		8.03163e-14	10
rs1247561	161204856		2.27582e-14	10
rs1965092	161204889		7.98622e-14	10
rs1344730	161204995		7.76952e-14	10
rs1344731	161205037		7.94432e-14	10
rs1247562	161205456		2.1824e-14	10
rs1247563	161205949		2.07945e-14	10
rs4708884	161206213		8.03627e-14	10
rs4708887	161206387		7.94513e-14	10
rs4709469	161206484		7.99909e-14	10
rs4708888	161206490		7.91348e-14	10
rs1247564	161206650		6.76767e-14	10
rs1247566	161207315		6.79211e-14	10
rs9456586	161207643		7.96492e-14	10
rs2115869	161207892		7.96718e-14	10
rs2115870	161207992		7.87356e-14	10
rs2115871	161208007		7.81091e-14	10
rs1247567	161208297		6.8068e-14	10
rs1247568	161208386		2.08868e-14	10
rs10455783	161208580		7.97628e-14	10
rs10455784	161208584		8.03332e-14	10
rs13203571	161208765		7.79585e-14	10
rs1247570	161208957		9.19754e-14	10
rs4708891	161209020		7.7391e-14	10
rs4708892	161209101		7.88349e-14	10
rs4708893	161209245		7.86498e-14	10
rs9458028	161209716		7.76481e-14	10
rs9458029			7.82069e-14	10
rs9458030	161209985		7.77997e-14	10
rs1652455	161210349		9.20253e-14	10
rs1740432	161210470		9.20466e-14	10
rs11756055	161210622		7.27444e-14	10
rs66496533	161210741		7.25726e-14	10
rs1740431	161210798		6.51283e-14	10
rs62436729	161210806		9.20634e-14	10
rs9456587	161211226		7.23554e-14	10
rs9458035	161211234		7.24246e-14	10
rs1740430	161211997		6.47153e-14	10
rs9456588	161212564		7.18377e-14	10
rs9456589	161212704		7.6999e-14	10
rs9458036	161213047		7.88262e-14	10
rs1358755	161213427		7.67168e-14	10
rs1853022	161213636		7.95378e-14	10
rs1652456	161215051		6.55045e-14	10
rs9456590	161215252		7.83902e-14	10
rs113389682			5.60722e-14	6
rs4709470	161216023		7.80944e-14	10
rs2064712			1.02634e-13	9
rs1247571	161218651		3.57021e-14	10
rs1853020	161221417		7.54376e-14	10
rs1247572	161222490		6.95442e-14	10
rs1835344	161223773		7.57432e-14	10
rs1590185	161225303		7.24538e-14	10
rs9458039	161225730		7.28066e-14	10
rs1740466	161225836		6.92667e-14	10
rs783150	161226939		2.85867e-14	10
rs812482	161227652		1.00022e-13	10
rs9885597	161227692		7.07313e-14	10
rs783153	161229578		9.74498e-14	10
rs783154	161229780		9.96522e-14	10
rs783155	161229797		3.28215e-14	10
rs1782618	161230368		9.88405e-14	10
rs1740448	161230370		9.91257e-14	10
rs3846778	161230801		5.54277e-14	10
rs783156	161231177		9.79095e-14	10
rs9456592	161231592		6.8945e-14	10
rs9458040	161232224		7.70435e-14	10
rs783157	161232771		7.45988e-14	10
rs13202192	161233181		7.81012e-14	10
rs2024839			7.70559e-14	10
rs813021	161234047		7.56453e-14	10
rs783158	161234178		6.86987e-14	10
rs12191929	161234926		7.48388e-14	10
rs2565721	161235098		1.00963e-13	10
rs2565722	161235142		7.44044e-14	10
rs1652461	161235530		7.51307e-14	10
rs73027814			3.5285e-13	8
rs1652462	161235660		7.61475e-14	10
rs9458041	161235710		7.81961e-14	10
rs1652463	161237204		9.78952e-14	10
rs10945698	161237551		9.15828e-14	10
rs45475797	161237891		3.22669e-14	10
rs45485198	161237998		3.05109e-14	10
rs2802356	161238215		1.00998e-13	10
rs2565723	161239033		7.50187e-14	10
rs1835345	161240330		8.93924e-14	10
rs1972747	161241523		7.49169e-14	10
rs6925542	161241864		9.25916e-14	10
rs2565724	161241889		9.85448e-14	10
rs2802357	161242350		9.83992e-14	10
rs4708894	161243370		9.2719e-14	10
rs2802358	161243584		9.86787e-14	10
rs2565725	161244359		1.01583e-13	10
rs2802353	161244566		7.48502e-14	10
rs62436736	161244838		3.21666e-14	10
rs2802354	161245752		9.81087e-14	10
rs1629794	161246303		9.86646e-14	10
rs1624660	161246896		7.49659e-14	10
rs9346838	161247649		9.38003e-14	10
rs1652464	161247894		7.4063e-14	10
rs1782635			7.25228e-14	10
rs1782634	161248137		7.23312e-14	10
rs1652465	161248552		1.01743e-13	10
rs1782633	161249326		7.38048e-14	10
rs1782632	161249412		1.01915e-13	10
rs1782631	161249499		7.23799e-14	10
rs1652466	161249569		1.01796e-13	10
rs9355839	161250259		8.39173e-14	10
rs9355840	161251350		9.34136e-14	10
rs1247537	161251788		7.29151e-14	10
rs1247538	161252452		7.25341e-14	10
rs765351	161252685		9.4286e-14	10
rs12211977	161252770		2.18054e-14	10
rs1247539	161252795		3.03794e-14	10
rs1247540	161253016		7.35755e-14	10
rs1247541	161253485		9.88061e-14	10
rs1652471	161254403		9.92391e-14	10
rs9346839	161255046		1.03143e-13	10
rs1937479	161255544		9.8731e-14	10
rs2489928	161256391		7.43053e-14	10
rs12191307	161256529		2.35926e-14	10
rs9347445	161257418		9.66779e-14	10
rs2489942			9.8769e-14	10
rs2465846	161258027		9.86086e-14	10
rs2489948	161259549		9.93002e-14	10
rs2489951	161259799		9.95229e-14	10
rs2489952	161260530		7.23744e-14	10
rs117536381			1.3016e-13	1
rs2465863	161260969		9.92341e-14	10
rs2489958	161261109		9.94405e-14	10
rs2465862	161261198		9.95984e-14	10
rs2489960	161261315		9.90557e-14	10
rs2489961	161261383		9.95596e-14	10
rs2465861	161261486		9.94998e-14	10
rs9458045	161262083		9.97227e-14	10
rs9458046	161262133		9.96124e-14	10
rs9458047	161262336		9.95998e-14	10
rs2489965	161262607		9.96e-14	10
rs2489966	161262874		9.96348e-14	10
rs2489967			9.94922e-14	10
rs2953496	161263032		9.93661e-14	10
rs71551165	161263039		9.6225e-14	10
rs2997097	161263200		9.9306e-14	10
rs59942091	161263402		9.93771e-14	10
rs12215233	161263453		9.95694e-14	10
rs12194479	161263485		9.95966e-14	10
rs72501802	161263496		7.16799e-14	10
rs12189741	161263528		9.95805e-14	10
rs12195948	161263790		9.60348e-14	10
rs12209829	161263938		9.95914e-14	10
rs2489968	161264408		9.95918e-14	10
rs2489969	161264604		9.9757e-14	10
rs11753819	161264775		9.90049e-14	10
rs55968870	161264803		9.93e-14	10
rs56238146	161264866		9.93533e-14	10
rs55900705	161264920		9.92966e-14	10
rs56055227	161264940		9.40064e-14	10
rs66561051	161265144		9.91523e-14	10
rs67613705	161265155		9.91055e-14	10
rs62435277	161265332		9.92058e-14	10
rs36162229	161265356		9.57782e-14	10
rs62435278	161265459		9.8729e-14	10
rs62435280	161265620		9.83309e-14	10
rs28698869	161265892		9.8919e-14	10
rs12176296	161266407		1.00005e-13	10
rs12176297	161266417		1.00903e-13	10
rs12173853	161266428		9.93367e-14	10
rs12173859	161266513		9.89454e-14	10
rs10945699	161266748		9.88507e-14	10
rs10945700	161266764		9.89526e-14	10
rs10945701	161266812		9.91821e-14	10
rs11753537	161267022		9.89635e-14	10
rs11753103	161267086		9.8849e-14	10
rs11753560	161267122		9.90635e-14	10
rs10945702	161267174		9.89876e-14	10
rs13218423	161267283		9.665e-14	10
rs9355841	161267335		9.85084e-14	10
rs9355842	161267442		9.88255e-14	10
rs62435283	161267489		7.50511e-14	10
rs9365214	161267556		9.7201e-14	10
rs9766412	161268255		9.88454e-14	10
rs67876803	161268321		9.91894e-14	10
rs73029748	161268408		9.86428e-14	10
rs73029749	161268411		3.02868e-14	10
rs67591610	161268474		9.88229e-14	10
rs66514671	161268507		9.47161e-14	10
rs62435284	161268570		9.9322e-14	10
rs28515783	161268702		9.34502e-14	10
rs28533078	161268730		9.97166e-14	10
rs28670241	161268736		9.93211e-14	10
rs9355843	161268805		9.99303e-14	10
rs9365216	161268818		9.92999e-14	10
rs9355844	161268967		9.91146e-14	10
rs9355845	161269097		9.89213e-14	10
rs9355846	161269204		9.85798e-14	10
rs9355320	161269256		9.87166e-14	10
rs9347447	161269371		9.87086e-14	10
rs9365217	161269849		9.85913e-14	10
rs9347450	161269890		9.89198e-14	10
rs9365218			9.87196e-14	10
rs9365219	161270070		9.84598e-14	10
rs9347451	161270100		9.87136e-14	10
rs66746245	161270505		9.34175e-14	10
rs2465855	161270619		9.8575e-14	10
rs2489929	161270781		6.89404e-14	10
rs2489930	161271311		9.86778e-14	10
rs66507368	161271537		9.43451e-14	10
rs28597670	161271643		9.86952e-14	10
rs28594774	161271666		9.87025e-14	10
rs28448569	161271706		9.86609e-14	10
rs28544460	161271777		9.85424e-14	10
rs28655734			9.86611e-14	10
rs28446193	161272078		9.86997e-14	10
rs28711930	161272157		9.87441e-14	10
rs9456598	161272283		9.85184e-14	10
rs9458048			9.86409e-14	10
rs9456599	161272401		9.87017e-14	10
rs6926947	161272676		3.15253e-14	10
rs9456600	161272696		9.884e-14	10
rs76838390			7.02846e-14	10
rs12196838			9.87114e-14	10
rs68027339	161272813		9.85517e-14	10
rs57127570	161272996		9.86778e-14	10
rs60507137	161273066		9.85718e-14	10
rs67391812			9.81804e-14	10
rs66542006	161273252		9.83153e-14	10
rs68142848	161273257		9.87089e-14	10
rs66533808	161273302		9.87316e-14	10
rs67998011			9.78533e-14	10
rs67136969	161273433		9.84889e-14	10
rs2465866	161273489		9.9163e-14	10
rs2465865	161273576		9.8595e-14	10
rs2489931	161273628		9.85059e-14	10
rs2489932			9.85166e-14	10
rs2465864	161273785		9.84891e-14	10
rs12153973	161273891		9.85031e-14	10
rs12153845	161273987		9.84595e-14	10
rs62435317	161274298		6.98364e-14	10
rs7383363	161274962		9.81742e-14	10
rs7381975	161275254		9.77226e-14	10
rs13216274			9.86068e-14	10
rs13200798	161275510		9.83927e-14	10
rs13219765			9.85935e-14	10
rs13219777	161275735		9.61269e-14	10
rs13203427	161275892		9.8753e-14	10
rs7383738	161276047		9.82069e-14	10
rs7382318	161276128		9.87269e-14	10
rs7381442	161276215		9.85214e-14	10
rs7382435	161276434		9.8607e-14	10
rs62435323	161276568		6.88843e-14	10
rs7382456	161276583		9.84936e-14	10
rs9365221	161276676		9.87176e-14	10
rs9347455	161276752		9.86111e-14	10
rs9355847	161276847		1.01286e-13	10
rs9365222	161276870		9.57101e-14	10
rs62435324			7.01976e-14	10
rs78851647	161276950		6.85709e-14	10
rs9347456			9.76312e-14	10
rs2465848	161280023		9.92199e-14	10
rs2465849	161280167		9.87156e-14	10
rs2489935	161280245		6.77998e-14	10
rs2489936	161280325		1.00466e-13	10
rs1247513	161280379		3.38862e-14	10
rs2243944	161280766		1.00867e-13	10
rs1806449	161280932		9.97659e-14	10
rs2465850	161281175		1.00303e-13	10
rs1892347	161281358		1.00045e-13	10
rs1892348	161281390		1.00379e-13	10
rs1317216	161282102		6.73219e-14	10
rs2489938	161282377		9.67028e-14	10
rs2465857	161282500		9.95192e-14	10
rs2465859	161282713		9.97623e-14	10
rs2997094	161283135		9.93184e-14	10
rs2953495	161283183		9.69476e-14	10
rs1247514	161283586		3.49646e-14	10
rs62435345	161283600		9.97819e-14	10
rs2489939	161283829		6.5567e-14	10
rs2255792	161284473		4.9347e-14	10
rs1937487	161284779		4.88871e-14	10
rs1937486	161284845		4.95113e-14	10
rs1937485	161284895		4.41874e-14	10
rs2465867	161285463		6.89444e-14	10
rs2489941	161285517		6.93896e-14	10
rs4709474	161285760		9.80686e-14	10
rs2186129	161286450		8.45088e-14	10
rs1937484	161286950		5.34318e-14	10
rs2465868	161287333		5.06995e-14	10
rs2489943	161288640		5.13667e-14	10
rs2953492	161289895		5.17191e-14	10
rs9347465	161289932		9.0279e-14	10
rs1782624	161290595		5.0352e-14	10
rs1782625	161290812		5.05101e-14	10
rs10945704	161290926		7.25219e-14	10
rs2465840			7.97836e-14	1
rs2953493	161291617		5.15159e-14	10
rs2489944	161292913		7.24626e-14	10
rs1781518	161293151		9.57442e-14	10
rs2465841	161295154		8.21302e-14	10
rs1937483	161295598		8.21089e-14	10
rs2465842	161296541		8.23901e-14	10
rs2465843	161296660		8.17934e-14	10
rs2465844	161297372		8.03356e-14	10
rs2489945	161297724		8.22733e-14	10
rs9365227	161297925		7.89208e-14	10
rs9347466			7.95941e-14	10
rs2997096	161298263		3.44479e-14	10
rs2465875	161298404		8.18115e-14	10
rs2465874	161298592		8.14997e-14	10
rs2465873	161299972		7.89112e-14	10
rs2465872	161300088		8.11574e-14	10
rs2489946	161301034		7.98949e-14	10
rs1247516	161301103		4.24212e-14	10
rs2489947	161301113		7.92916e-14	10
rs2465834	161301868		7.9665e-14	10
rs57300662	161301965		7.94408e-14	10
rs1247515	161302267		3.10464e-14	10
rs57196352	161302311		7.73684e-14	10
rs2465833	161302883		3.23998e-14	10
rs1247519	161303720		3.20881e-14	10
rs62435349			6.60838e-14	5
rs1937480	161304323		7.94258e-14	10
rs1247518	161305051		5.42522e-14	10
rs1247517	161305715		4.87887e-14	10
rs4708895	161309155		2.80069e-14	10
rs9365229	161309174		8.21815e-14	10
rs2465854	161310910		7.92641e-14	10
rs1261931	161311849		2.9912e-14	10
rs1247520	161312344		3.36006e-14	10
rs76031264	161312655		9.4728e-15	10
rs79085151			8.6553e-14	6
rs56952844			8.9908e-14	1
rs60723766			8.84682e-14	1
rs9346841	161315130		7.79056e-14	10
rs2489955	161315216		7.84032e-14	10
rs2489956	161315347		1.13143e-13	10
rs2465876	161315400		7.72064e-14	10
rs1937476			1.12507e-13	10
rs62656960	161315678		1.1355e-13	10
rs1937475	161315724		4.5778e-14	8
rs73017757	161315757		1.09455e-13	9
rs62436886	161315795		9.70588e-14	8
rs1937474	161315895		8.59107e-14	10
Note
The 4th column contains the p-value of the likelihood ratio test comparing a model containing the marginal effect of the conditional snp (SNPX) and a model including the interaction between rs16 and rs94 in addition
The 5th column indicates in how many studies did this SNP passed the quality control

## Sheet: ST14
Supplementary table 14
List of the 56 known CAD loci selected for the analysis
Known locus	Chr	Published SNP	Reference:
ADAMTS7/DQ582071	15	rs11072794	1
CYP17A1/CNNM2/NT5C2	10	rs11191447	1
LIPA	10	rs11203042	1
PCSK9	1	rs11206510	1
LDLR/SMARCA4	19	rs1122608	1
ZC3HC1	7	rs11556924	1
TCF21	6	rs12190287	1
ANKS1A	6	rs12205331	1
RAI1/PEMT/RASD1	17	rs12936587	1
PHACTR1	6	rs13211739	1
CDKN2BAS	9	rs1333049	1
UBE2Z	17	rs15563	1
PPAP2B	1	rs17114036	1
CXCL12/AX747950	10	rs2047009	1
SLC22A3/LPAL2/LPA	6	rs2048327	1
APOE/APOC1/TOMM40	19	rs2075650	1
LIPA	10	rs2246833	1
SMG6	17	rs2281727	1
MRAS	3	rs2306374	1
WDR12/ALS2CR16	2	rs2351524	1
KIAA1462	10	rs2505083	1
HHIPL1	14	rs2895811	1
SH2B3	12	rs3184504	1
CDKN2BAS/MTAP/CDKN2B	9	rs3217992	1
APOE/APOC1/TOMM40	19	rs445925	1
COL4A1/COL4A2	13	rs4773144	1
ABO	9	rs495828	1
CXCL12	10	rs501120	1
PSRC1/SORT1	1	rs602633	1
ADAMTS7/MRG15	15	rs7173743	1
ZNF259/APO5A/APOA1	11	rs9326246	1
COL4A1/COL4A2	13	rs9515203	1
PDGFD	11	rs974819	1
KCNE2/C21orf82	21	rs9982601	1
KCNK5	6	rs10947789	1
EDNRA	4	rs1429141	1
GGCX/VAMP10/VAMP8	2	rs1561198	1
FES/FURIN	15	rs17514846	1
HDAC9	7	rs2023938	1
ZEB2-AC074093.1	2	rs2252641	1
LPL	8	rs264	1
SLC22A4/SLC22A5	5	rs273909	1
TRIB1	8	rs2954029	1
PLG	6	rs4252120	1
IL6R	1	rs4845625	1
APOB	2	rs515135	1
ABCG5/ABCG8	2	rs6544713	1
GUCY1A3	4	rs7692387	1
FLT1	13	rs9319428	1
REST-NOA1	4	rs17087335	2
NOS3	7	rs3918226	2
SWAP70	11	rs10840293	2
SMAD3	15	rs56062135	2
MFGE8-ABHD2	15	rs8042271	2
BCAS3	17	rs7212798	2
PMAIP1-MC4R	18	rs663129	2
POM121L9P-ADORA2A	22	rs180803	2
KSR2	12	rs11830157	2
ZNF507-LOC400684	19	rs12976411	2
Note:
Reference 1: Nikpay and al , A comprehensive 1000 Genomes-based genome-wide association meta-analysis of coronary artery disease. Nat Genet 2015;47:1121–1130.
Reference 2: Erdmann and al , Genome-wide association study identifies a new locus for coronary artery disease on chromosome 10p11.23. Eur Heart J 2011;32:158–168
